# Supplementary material for: Epiblast-derived CX3CR1+ progenitors generate cardiovascular cells during cardiogenesis
Source: EMBO J. 2025 Jun 23;44(15):4331–51. doi: 10.1038/s44318-025-00488-z (PMC12316875; doi:10.1038/s44318-025-00488-z)
Supplement: Supplementary file 3 — Source data Fig. 1 [file 44318_2025_488_MOESM3_ESM.zip]

Archive with 28 entries (27 files):
- Figure 1/
- __MACOSX/._Figure 1
- Figure 1/1B.czi
- __MACOSX/Figure 1/._1B.czi
- Figure 1/1D-up.jp2
- __MACOSX/Figure 1/._1D-up.jp2
- Figure 1/1C.czi
- __MACOSX/Figure 1/._1C.czi
- Figure 1/1D-lower right.jp2
- __MACOSX/Figure 1/._1D-lower right.jp2
- Figure 1/1E-down-DAPI.czi
- __MACOSX/Figure 1/._1E-down-DAPI.czi
- Figure 1/1G.czi
- __MACOSX/Figure 1/._1G.czi
- Figure 1/1F.czi
- __MACOSX/Figure 1/._1F.czi
- Figure 1/1E-up.czi
- __MACOSX/Figure 1/._1E-up.czi
- Figure 1/1E-down-tdTomato.czi
- __MACOSX/Figure 1/._1E-down-tdTomato.czi
- Figure 1/1D-lower left.jp2
- __MACOSX/Figure 1/._1D-lower left.jp2
- Figure 1/1H.lsm
- __MACOSX/Figure 1/._1H.lsm
- Figure 1/1E-down-Auto.czi
- __MACOSX/Figure 1/._1E-down-Auto.czi
- Figure 1/1E-down-merge.czi
- __MACOSX/Figure 1/._1E-down-merge.czi
