# Supplementary material for: Epiblast-derived CX3CR1+ progenitors generate cardiovascular cells during cardiogenesis
Source: EMBO J. 2025 Jun 23;44(15):4331–51. doi: 10.1038/s44318-025-00488-z (PMC12316875; doi:10.1038/s44318-025-00488-z)
Supplement: Supplementary file 4 — Source data Fig. 2 [file 44318_2025_488_MOESM4_ESM.zip]

Archive with 20 entries (19 files):
- Figure 2/
- __MACOSX/._Figure 2
- Figure 2/2C-merge.czi
- __MACOSX/Figure 2/._2C-merge.czi
- Figure 2/2C-TNNT2.czi
- __MACOSX/Figure 2/._2C-TNNT2.czi
- Figure 2/2C-DAPI.czi
- __MACOSX/Figure 2/._2C-DAPI.czi
- Figure 2/2A.lsm
- __MACOSX/Figure 2/._2A.lsm
- Figure 2/2F.czi
- __MACOSX/Figure 2/._2F.czi
- Figure 2/2D.czi
- __MACOSX/Figure 2/._2D.czi
- Figure 2/2E.czi
- __MACOSX/Figure 2/._2E.czi
- Figure 2/2C-tdTomato.czi
- __MACOSX/Figure 2/._2C-tdTomato.czi
- Figure 2/2B.czi
- __MACOSX/Figure 2/._2B.czi
