# Supplementary material for: Epiblast-derived CX3CR1+ progenitors generate cardiovascular cells during cardiogenesis
Source: EMBO J. 2025 Jun 23;44(15):4331–51. doi: 10.1038/s44318-025-00488-z (PMC12316875; doi:10.1038/s44318-025-00488-z)
Supplement: Supplementary file 5 — Source data Fig. 3 [file 44318_2025_488_MOESM5_ESM.zip]

Archive with 12 entries (11 files):
- Figure 3/
- __MACOSX/._Figure 3
- Figure 3/3F.xlsx
- __MACOSX/Figure 3/._3F.xlsx
- Figure 3/3B.czi
- __MACOSX/Figure 3/._3B.czi
- Figure 3/3A.czi
- __MACOSX/Figure 3/._3A.czi
- Figure 3/3E.czi
- __MACOSX/Figure 3/._3E.czi
- Figure 3/3D.czi
- __MACOSX/Figure 3/._3D.czi
