# Supplementary material for: Epiblast-derived CX3CR1+ progenitors generate cardiovascular cells during cardiogenesis
Source: EMBO J. 2025 Jun 23;44(15):4331–51. doi: 10.1038/s44318-025-00488-z (PMC12316875; doi:10.1038/s44318-025-00488-z)
Supplement: Supplementary file 5 — Source data Fig. 3 [file 44318_2025_488_MOESM5_ESM.zip › Figure 3/3F.xlsx]

## Sheet: 3F
Mouse	All mGFP positive	Fusion (double positive)	Fusion rate
#1	60	13	21.6667
#2	108	18	16.6667
#3	68	21	30.8824
#4	28	7	25
#5	50	14	28
		Mean	24.4431
		SD	5.53641
		SEM	2.47603
