# Supplementary material for: Epiblast-derived CX3CR1+ progenitors generate cardiovascular cells during cardiogenesis
Source: EMBO J. 2025 Jun 23;44(15):4331–51. doi: 10.1038/s44318-025-00488-z (PMC12316875; doi:10.1038/s44318-025-00488-z)
Supplement: Supplementary file 6 — Source data Fig. 4 [file 44318_2025_488_MOESM6_ESM.zip]

Archive with 20 entries (19 files):
- Figure 4/
- __MACOSX/._Figure 4
- Figure 4/4B-tdTomato.czi
- __MACOSX/Figure 4/._4B-tdTomato.czi
- Figure 4/4E-left.czi
- __MACOSX/Figure 4/._4E-left.czi
- Figure 4/4B-DAPI.czi
- __MACOSX/Figure 4/._4B-DAPI.czi
- Figure 4/4E-right.czi
- __MACOSX/Figure 4/._4E-right.czi
- Figure 4/4B-Merge.czi
- __MACOSX/Figure 4/._4B-Merge.czi
- Figure 4/4B-BSL1.czi
- __MACOSX/Figure 4/._4B-BSL1.czi
- Figure 4/4D.lsm
- __MACOSX/Figure 4/._4D.lsm
- Figure 4/4F.xlsx
- __MACOSX/Figure 4/._4F.xlsx
- Figure 4/4A.lsm
- __MACOSX/Figure 4/._4A.lsm
