# Supplementary material for: Epiblast-derived CX3CR1+ progenitors generate cardiovascular cells during cardiogenesis
Source: EMBO J. 2025 Jun 23;44(15):4331–51. doi: 10.1038/s44318-025-00488-z (PMC12316875; doi:10.1038/s44318-025-00488-z)
Supplement: Supplementary file 6 — Source data Fig. 4 [file 44318_2025_488_MOESM6_ESM.zip › Figure 4/4F.xlsx]

## Sheet: 4F
Mouse	mGFP only	Fusion (double positive)	Fusion rate
#1	14	3	21.4286
#2	10	2	20
#3	8	1	12.5
		Mean	17.9762
		SD	4.79601
		SEM	2.76906
