# Supplementary material for: Epiblast-derived CX3CR1+ progenitors generate cardiovascular cells during cardiogenesis
Source: EMBO J. 2025 Jun 23;44(15):4331–51. doi: 10.1038/s44318-025-00488-z (PMC12316875; doi:10.1038/s44318-025-00488-z)
Supplement: Supplementary file 7 — Source data Fig. 5 [file 44318_2025_488_MOESM7_ESM.zip]

Archive with 24 entries (23 files):
- Figure 5/
- __MACOSX/._Figure 5
- Figure 5/5C-left.tif
- __MACOSX/Figure 5/._5C-left.tif
- Figure 5/5C-right.tif
- __MACOSX/Figure 5/._5C-right.tif
- Figure 5/5D-left.tif
- __MACOSX/Figure 5/._5D-left.tif
- Figure 5/5I.czi
- __MACOSX/Figure 5/._5I.czi
- Figure 5/5H.czi
- __MACOSX/Figure 5/._5H.czi
- Figure 5/5J.czi
- __MACOSX/Figure 5/._5J.czi
- Figure 5/5D-right.tif
- __MACOSX/Figure 5/._5D-right.tif
- Figure 5/5F.czi
- __MACOSX/Figure 5/._5F.czi
- Figure 5/5D-middle.tif
- __MACOSX/Figure 5/._5D-middle.tif
- Figure 5/5G.czi
- __MACOSX/Figure 5/._5G.czi
- Figure 5/5E.czi
- __MACOSX/Figure 5/._5E.czi
