# Supplementary material for: Epiblast-derived CX3CR1+ progenitors generate cardiovascular cells during cardiogenesis
Source: EMBO J. 2025 Jun 23;44(15):4331–51. doi: 10.1038/s44318-025-00488-z (PMC12316875; doi:10.1038/s44318-025-00488-z)
Supplement: Supplementary file 8 — Source data Fig. 6 [file 44318_2025_488_MOESM8_ESM.zip]

Archive with 20 entries (19 files):
- Figure 6/
- __MACOSX/._Figure 6
- Figure 6/6E.czi
- __MACOSX/Figure 6/._6E.czi
- Figure 6/6F.czi
- __MACOSX/Figure 6/._6F.czi
- Figure 6/6B.czi
- __MACOSX/Figure 6/._6B.czi
- Figure 6/6L.czi
- __MACOSX/Figure 6/._6L.czi
- Figure 6/6J.czi
- __MACOSX/Figure 6/._6J.czi
- Figure 6/6K.czi
- __MACOSX/Figure 6/._6K.czi
- Figure 6/6C.jp2
- __MACOSX/Figure 6/._6C.jp2
- Figure 6/6I.czi
- __MACOSX/Figure 6/._6I.czi
- Figure 6/6H.czi
- __MACOSX/Figure 6/._6H.czi
